# Supplementary material for: Directly Using Ti3C2Tx MXene for a Solid-Contact Potentiometric pH Sensor toward Wearable Sweat pH Monitoring
Source: Membranes (Basel). 2023 Mar 25;13(4):376. doi: 10.3390/membranes13040376 (PMC10141058; doi:10.3390/membranes13040376)
Supplement: Supplementary file 1 [file membranes-13-00376-s001.zip]

Archive with 1 entries (1 files):
- membranes-2209606-supplementary.pdf
